# Supplementary material for: Heterologous Protein Expression Is Enhanced by Harmonizing the Codon Usage Frequencies of the Target Gene with those of the Expression Host
Source: PLoS One. 2008 May 14;3(5):e2189. doi: 10.1371/journal.pone.0002189 (PMC2364656; doi:10.1371/journal.pone.0002189)
Supplement: Table S1 — Illustration of Codon Harmonization. Example showing application of the codon harmonization algorithm over a segment of MSP1-42 FVO coding sequence. (0.04 MB XLS) [file pone.0002189.s001.xls]

## Sheet: Sheet1
aIllustration of the Codon Harmonization Algorithm
Native Host Data				Algorithm for Recoding for Expression in E. coli													Recoded MSP142 (FVO) DNA
P. falciparum MSP1-42 (FVO) Gene				Identification of Translational Pause Sites					Nearest Lower Frequency Codon		Nearest Higher Frequency Codon		Nearest Matching Frequency Codon		Harmonized Gene Codon		Limited Harmonization (FMP003)		Full Harmonization (FMP010)
Residue Num	AA Residue	Codon	Usage Frequency in P. falciparum	bInfrequent Codon?	cAA typical for end/link segment?	dPotential Pause Site?	eIsolated Pause Site?	fClustered Pause Site	Codon	Usage Frequency	Codon	Usage Frequency	Codon	Usage Frequency	Codon	Usage Frequency	Codon Changes	Usage Frequency in E. coli	Codon Changes	Usage Frequency in E. coli
140	Tyr	tat	0.89		Yes	No	No		TAC	0.75	TAC	0.75	TAC	0.75	TAC	0.75	-	0.25	TAC	0.75
141	Ile	atc	0.07	Yes	Yes	Yes	No	Yes	ATA	0.001	ATT	0.17	ATT	0.17	ATA	0.001	ATA	0.001	ATA	0.001
142	Asn	aac	0.14			No	No		AAT	0.06	AAC	0.94	AAT	0.06	AAT	0.06	-	0.94	AAT	0.06
143	Asp	gac	0.13			No	No		GAT	0.33	GAT	0.33	GAT	0.33	GAT	0.33	-	0.67	GAT	0.33
144	Lys	aaa	0.81			No	No		AAA	0.74	AAA	0.74	AAA	0.74	AAA	0.74	-	0.74	-	0.74
145	Gln	caa	0.87			No	No		CAG	0.86	CAG	0.86	CAG	0.86	CAG	0.86	-	0.14	CAG	0.86
146	Gly	ggt	0.42			No	No		GGC	0.38	GGT	0.59	GGC	0.38	GGC	0.38	-	0.59	GGC	0.38
147	Glu	gaa	0.85			No	No		GAA	0.78	GAA	0.78	GAA	0.78	GAA	0.78	-	0.78	-	0.78
148	Asn	aat	0.86			No	No		AAT	0.06	AAC	0.94	AAC	0.94	AAC	0.94	-	0.06	AAC	0.94
149	Glu	gag	0.15			No	No		GAG	0.22	GAG	0.22	GAG	0.22	GAG	0.22	-	0.22	-	0.22
150	Lys	aaa	0.81			No	No		AAA	0.74	AAA	0.74	AAA	0.74	AAA	0.74	-	0.74	-	0.74
151	Tyr	tac	0.11	Yes	Yes	Yes	No	Yes	TAT	0.25	TAT	0.25	TAT	0.25	TAT	0.25	-	0.75	TAT	0.25
152	Leu	ctt	0.11	Yes	Yes	Yes	No	Yes	CTC	0.07	CTG	0.83	CTC	0.07	CTC	0.07	-	0.04	CTC	0.07
153	Pro	ccc	0.11	Yes	Yes	Yes	No	Yes	CCT	0.08	CCA	0.15	CCA	0.15	CCT	0.08	-	0.001	CCT	0.08
154	Phe	ttt	0.84			No	No		TTC	0.76	TTC	0.76	TTC	0.76	TTC	0.76	-	0.24	TTC	0.76
155	Leu	tta	0.63		Yes	No	No		CTC	0.07	CTG	0.83	CTG	0.83	CTG	0.83	-	0.02	CTG	0.83
156	Asn	aac	0.14			No	No		AAT	0.06	AAC	0.94	AAT	0.06	AAT	0.06	-	0.94	AAT	0.06
157	Asn	aat	0.86			No	No		AAT	0.06	AAC	0.94	AAC	0.94	AAC	0.94	-	0.06	AAC	0.94
158	Ile	att	0.37		Yes	No	No		ATT	0.17	ATC	0.83	ATT	0.17	ATT	0.17	-	0.17	-	0.17
159	Glu	gag	0.15			No	No		GAG	0.22	GAG	0.22	GAG	0.22	GAG	0.22	-	0.22	-	0.22
aThe algorithm is run reiteratively, changing the value that defines low usage (no more than 11% in these examples) until as many distinct clusters of infrequently used codons are observed as can be calculated from the equation len/30 as described by Thanaraj [20].
b If a codon is used infrequently (no more than 11% of the time for these examples) and cif the corresponding residue typically associated with link/end segments, dit is calculated to be a potential site for translational pausing.
e Sites where translational pausing may occur, but are not within 14 residues of another such site are "isolated", and are recoded synonymously with the nearest matching frequency codon.
f Translational pause sites that lie within 14 residues of one another are "clustered," and are recoded synonymously with the nearest lower frequency codon; all other codons are recoded synonymously with the nearest matching frequency codon.
